# Supplementary material for: DSP missense variant in a Scottish Highland calf with congenital ichthyosis, alopecia, acantholysis of the tongue and corneal defects
Source: BMC Vet Res. 2022 Jan 7;18:20. doi: 10.1186/s12917-021-03113-3 (PMC8739657; doi:10.1186/s12917-021-03113-3)
Supplement: Supplementary file 2 — Additional file 2: Table S1. Private homozygous coding variants in the sequenced case. List of the remaining variants after the comparison to the control cohort of 705 genomes of other breeds, revealing 5 protein-changing variants only present in the genome of the ichthyosis-affected calf. These 5 variants with a moderate or high predicted impact on the encoded protein were located within 5 different genes or loci. Note that the predicted pathogenic variant NM_001192368.2: c.6893 C>A is the only one located in a functional candidate gene [file 12917_2021_3113_MOESM2_ESM.xlsx]

## Sheet: Additional file 1
#CHROM	POS	REF	ALT	case	sire	dam	EFFECT	IMPACT	GENE	GENEID	FEATURE	FEATUREID	BIOTYPE	RANK	HGVS_C	HGVS_P	CDNA_POS	CDNA_LEN	CDS_POS	CDS_LEN	AA_POS	AA_LEN	Provean_impact_prediction	Provean_score
15	49112218	G	A	AA	AA	AA	missense_variant	MODERATE	LOC785144	785144	transcript	NM_001206667.1	protein_coding	1	c.793C>T	p.Arg265Cys	793	945	793	945	265	314	deleterious	-7.68
18	49151721	C	G	GG	GG	GG	missense_variant	MODERATE	SUPT5H	519808	transcript	NM_001083439.2	protein_coding	16	c.1485C>G	p.Phe495Leu	1531	3571	1485	3252	495	1083	neutral	0.337
18	49151721	C	G	GG	GG	GG	missense_variant	MODERATE	SUPT5H	519808	transcript	XM_024978256.1	protein_coding	17	c.1497C>G	p.Phe499Leu	1616	3662	1497	3264	499	1087	neutral	0.337
18	49151721	C	G	GG	GG	GG	missense_variant	MODERATE	SUPT5H	519808	transcript	XM_024978257.1	protein_coding	17	c.1497C>G	p.Phe499Leu	1615	3661	1497	3264	499	1087	neutral	0.337
19	20884249	C	T	TT	TT	TT	missense_variant	MODERATE	SSH2	512652	transcript	XM_002695677.6	protein_coding	15	c.2375G>A	p.Arg792Lys	2405	4239	2375	4209	792	1402	neutral	-0.167
19	20884249	C	T	TT	TT	TT	missense_variant	MODERATE	SSH2	512652	transcript	XM_005220145.4	protein_coding	16	c.2456G>A	p.Arg819Lys	2456	9248	2456	4290	819	1429	neutral	-0.167
19	20884249	C	T	TT	TT	TT	missense_variant	MODERATE	SSH2	512652	transcript	XM_005220147.4	protein_coding	14	c.2396G>A	p.Arg799Lys	2608	4523	2396	4230	799	1409	neutral	-0.167
19	20884249	C	T	TT	TT	TT	missense_variant	MODERATE	SSH2	512652	transcript	XM_015458587.2	protein_coding	16	c.2453G>A	p.Arg818Lys	2493	9285	2453	4287	818	1428	neutral	-0.167
19	20884249	C	T	TT	TT	TT	missense_variant	MODERATE	SSH2	512652	transcript	XM_015458589.2	protein_coding	9	c.1799G>A	p.Arg600Lys	1972	8764	1799	3633	600	1210	neutral	-0.167
19	20884249	C	T	TT	TT	TT	missense_variant	MODERATE	SSH2	512652	transcript	XM_024980694.1	protein_coding	14	c.2393G>A	p.Arg798Lys	2576	9368	2393	4227	798	1408	neutral	-0.167
19	21530050	T	G	GG	GG	GG	missense_variant	MODERATE	CPD	532189	transcript	XM_010815868.3	protein_coding	19	c.3654T>G	p.Asp1218Glu	3719	8138	3654	4134	1218	1377	neutral	2.261
23	47826600	G	T	TT	GT	GT	missense_variant	MODERATE	DSP	514360	transcript	NM_001192368.2	protein_coding	24	c.6893C>A	p.Ala2298Asp	6893	9384	6893	8670	2298	2889	deleterious	-4.457
23	47826600	G	T	TT	GT	GT	missense_variant	MODERATE	DSP	514360	transcript	XM_005223866.4	protein_coding	24	c.5096C>A	p.Ala1699Asp	5226	7717	5096	6873	1699	2290	deleterious	-4.457
